# Supplementary material for: The 3′-UTR of the adiponectin Q gene harbours susceptibility loci for atherosclerosis and its metabolic risk traits
Source: BMC Med Genet. 2013 Dec 13;14:127. doi: 10.1186/1471-2350-14-127 (PMC3925068; doi:10.1186/1471-2350-14-127)
Supplement: Additional file 1 — ADIPOQ Suppl data. [file 1471-2350-14-127-S1.xlsx]

## Sheet: mi
Association of adiponectin Q variants and haplotypies with myocardial infarction. The block represents the single nulceotide polymorphisms (SNPs) constituting the given haplotypes, sequentially according to their positions on the gene.
SNP no	SNP	Assoc. Allele	case, control	c2	P-value
1	rs2241766	G	0.209, 0.201	0.923	0.3368
2	rs6444174	C	0.051, 0.050	0.028	0.8662
3	rs6773957	A	0.590, 0.580	0.796	0.3722
4	rs1063537	T	0.186, 0.165	6.661	0.0099
5	rs2082940	T	0.225, 0.205	4.489	0.0341
6	rs4686804	C	0.630, 0.624	0.263	0.6082
7	rs1063539	G	0.193, 0.176	4.069	0.0437
8	rs9842733	T	0.027, 0.024	0.645	0.4218
Block	Haplotype	Pooled	case,control	c2	P-value
Block 1-8	TTACCCCA	0.344	0.339, 0.354	1.995	0.1579
	TTGCCTCA	0.317	0.318, 0.315	0.142	0.7066
	GTATTCGA	0.154	0.160, 0.142	5.207	0.0225
	TTGCCCCA	0.047	0.048, 0.047	0.009	0.9226
	GTGCCTCA	0.025	0.022, 0.029	4.125	0.0423
	TCACTCCT	0.02	0.020, 0.018	0.731	0.3927
	TCACTCCA	0.013	0.012, 0.013	0.19	0.6626
	TTATTCGA	0.01	0.010, 0.011	0.133	0.7152
Block 1-7	GTATTCG	0.153	0.160, 0.141	5.317	0.0211
	GTGCCTC	0.025	0.023, 0.030	4.41	0.0357
Block 1-6	GTATTC	0.161	0.167, 0.150	4.526	0.0334
	GTGCCT	0.025	0.023, 0.030	4.4	0.0359
Block 2-8	TACCCCA	0.35	0.344, 0.363	3.181	0.0745
	TATTCGA	0.164	0.170, 0.152	4.758	0.0292
Block 3-8	ACCCCA	0.355	0.349, 0.368	3.064	0.08
	ATTCGA	0.164	0.170, 0.152	4.868	0.0274
Block 1-5	GTATT	0.162	0.168, 0.150	5.058	0.0245
	GTGCC	0.027	0.025, 0.032	4.855	0.0276
Block 4-8	CCCCA	0.404	0.398, 0.416	2.922	0.0874
	TTCGA	0.165	0.171, 0.153	4.628	0.0315
Block 1-4	GTAT	0.163	0.170, 0.150	6.087	0.0136
	GTGC	0.028	0.025, 0.033	5.059	0.0245
Block 5-8	TCGA	0.17	0.176, 0.158	5.034	0.0249
Block 6-8	CCA	0.43	0.424, 0.442	2.802	0.0941
	CGA	0.174	0.181, 0.161	5.656	0.0174
Block 2-7	TACCCC	0.35	0.344, 0.363	3.104	0.0781
	TATTCG	0.163	0.170, 0.152	4.926	0.0265
Block 2-6	TATTC	0.172	0.178, 0.160	4.685	0.0304
Block 3-7	ATTCG	0.164	0.170, 0.152	5.212	0.0224
Block 4-7	TTCG	0.165	0.171, 0.153	4.772	0.0289
	CCTG	0.01	0.009, 0.013	3.238	0.072
Block 3-6	TAT	0.175	0.183, 0.161	6.547	0.0105
Block 2-5	TATT	0.174	0.180, 0.161	5.257	0.0219
Block 3-5	ATT	0.174	0.181, 0.161	5.613	0.0178

## Sheet: cad
Association of selected adiponectin Q haplotypies with coronary artery disease. The block represents the single nulceotide polymorphisms (SNPs) constituting the given haplotypes, sequentially according to their positions on the gene.
Block	Haplotype	Pooled	case,control	c2	P-value
	GTATTCG	0.153	0.160, 0.146	3.448	0.0633
	GTGCCTC	0.025	0.021, 0.030	7.165	0.0074

## Sheet: htn
Association of adiponectin Q haplotypies with hypertension. The block represents the single nulceotide polymorphisms (SNPs) constituting the given haplotypes, sequentially according to their positions on the gene.
Block	Haplotype	Pooled	case,control	c2	P-value
Block 1-8	GTATTCGA	0.154	0.161, 0.147	3.366	0.0666
	GTGCCTCA	0.025	0.021, 0.029	6.404	0.0114
Block 1-7	GTATTCG	0.153	0.160, 0.146	3.448	0.0633
	GTGCCTC	0.025	0.021, 0.030	7.165	0.0074
Block 1-6	GTGCCT	0.025	0.021, 0.030	7.187	0.0073
Block 1-5	GTATT	0.162	0.169, 0.155	3.123	0.0772
	GTGCC	0.027	0.023, 0.032	6.458	0.011
Block 1-4	GTAT	0.163	0.170, 0.155	3.69	0.0547
	GTGC	0.028	0.023, 0.032	6.596	0.0102

## Sheet: obs
Association of adiponectin Q haplotypes with obesity. The block represents the single nulceotide polymorphisms (SNPs) constituting the haplotypes, sequentially according to their positions on the gene.
Block 1-8	GTGCCTCA	0.024	0.020, 0.027	5.175	0.0229
Block 1-8	GTGCCTC	0.025	0.020, 0.028	6.187	0.0129
Block 1-7	GTGCCTC	0.025	0.020, 0.028	6.187	0.0129
Block	Haplotype	Pooled	case,control	c2	P-value
Block 1-6	TTGCCT	0.329	0.341, 0.321	3.764	0.0524
	GTGCCT	0.025	0.020, 0.028	5.508	0.0189
Block 3-8	GCCTGA	0.01	0.013, 0.008	6.66	0.0099
Block 1-5	TTGCC	0.375	0.386, 0.368	3.126	0.077
	GTGCC	0.026	0.022, 0.029	4.216	0.04
Block 4-8	CCTGA	0.01	0.013, 0.008	4.841	0.0278
Block 1-4	TTGC	0.375	0.386, 0.367	3.311	0.0688
	GTGC	0.027	0.023, 0.030	4.187	0.0407
Block 5-8	TCCA	0.025	0.029, 0.022	4.953	0.026
	CTGA	0.011	0.014, 0.008	5.975	0.0145
Block 3-7	GCCTG	0.01	0.014, 0.008	6.624	0.0101
Block 4-7	CCTG	0.011	0.014, 0.009	5.255	0.0219
Block 6-8	TGA	0.014	0.018, 0.012	5.168	0.023

## Sheet: hl
Association of adiponectin Q haplotypes with hypercholesterolaemia. The block represents the single nucleotide polymorphisms (SNPs) constituting the given haplotypes, sequentially according to their positions on the gene.
Block	Haplotype	Pooled	case,control	c2	P-value
Block 1-6	TTATTC	0.011	0.006, 0.013	9.382	0.0022
Block 1-5	TTATT	0.011	0.006, 0.013	9.556	0.002
Block 1-4	TTAT	0.012	0.008, 0.014	7.555	0.006
Block 6-8	CCT	0.024	0.028, 0.021	3.838	0.0501

## Sheet: lHDL
1	rs2241766	T	0.797, 0.794	0.117	0.7328
2	rs6444174	T	0.955, 0.945	4.018	0.045
3	rs6773957	G	0.415, 0.414	0.003	0.9535
4	rs1063537	C	0.825, 0.821	0.275	0.6002
5	rs2082940	C	0.789, 0.780	0.887	0.3463
6	rs4686804	T	0.375, 0.374	0.006	0.9394
7	rs1063539	G	0.186, 0.185	0.028	0.8682
8	rs9842733	A	0.976, 0.973	1.182	0.277
Association of adiponectin Q haplotypes with low high density lipoprotein levels. The block represents the single nucleotide polymorphisms (SNPs) constituting the given haplotypes, sequentially according to their positions on the gene.
Block	Haplotype	Pooled	case,control	c2	P-value
Block 1-8	TTACCCCA	0.346	0.347, 0.344	0.097	0.7552
	TTGCCTCA	0.319	0.320, 0.317	0.054	0.8155
	GTATTCGA	0.152	0.151, 0.153	0.033	0.8558
	TTGCCCCA	0.046	0.048, 0.045	0.373	0.5416
	GTGCCTCA	0.025	0.025, 0.024	0.149	0.6994
	TCACTCCT	0.02	0.019, 0.020	0.165	0.6848
	TCACTCCA	0.013	0.010, 0.015	3.505	0.0612
Block 2-8	TACCCCA	0.352	0.355, 0.349	0.286	0.5929
	TGCCTCA	0.343	0.344, 0.341	0.057	0.8111
	TATTCGA	0.162	0.162, 0.161	0.027	0.8695
	TGCCCCA	0.049	0.050, 0.048	0.218	0.6409
	CACTCCT	0.02	0.019, 0.020	0.147	0.701
	CACTCCA	0.013	0.011, 0.015	3.216	0.0729
Block 4-8	TCCA	0.025	0.021, 0.029	5.061	0.0245
